# Supplementary material for: Evaluation of Polyphenol-Rich Lemon Peel Extract Use in a Zebrafish Model of Spinal Cord Injury: Morphology, Repair-Associated Markers, and Inflammatory Profile
Source: Int J Mol Sci. 2026 Jan 25;27(3):1201. doi: 10.3390/ijms27031201 (PMC12897618; doi:10.3390/ijms27031201)
Supplement: Supplementary file 1 [file ijms-27-01201-s001.zip]

Archive with 1 entries (1 files):
- ijms-4087728-supplementary.pdf
